# Supplementary material for: Anti-Aging and Neuroprotective Properties of Grifola frondosa and Hericium erinaceus Extracts
Source: Nutrients. 2022 Oct 18;14(20):4368. doi: 10.3390/nu14204368 (PMC9611596; doi:10.3390/nu14204368)
Supplement: Supplementary file 1 [file nutrients-14-04368-s001.zip]

Archive with 1 entries (1 files):
- nutrients-1945939-supplementary.pdf
